# Supplementary material for: Single-Walled Carbon Nanohorns as Boosting Surface for the Analysis of Low-Molecular-Weight Compounds by SALDI-MS
Source: Int J Mol Sci. 2022 Apr 30;23(9):5027. doi: 10.3390/ijms23095027 (PMC9100638; doi:10.3390/ijms23095027)
Supplement: Supplementary file 1 [file ijms-23-05027-s001.zip]

Archive with 1 entries (1 files):
- ijms-1672079-supplementary.pdf
